# Supplementary material for: Experimental Infection of Domestic Pigs (Sus scrofa) with Rift Valley Fever Virus
Source: Viruses. 2023 Feb 16;15(2):545. doi: 10.3390/v15020545 (PMC9964260; doi:10.3390/v15020545)
Supplement: Supplementary file 1 [file viruses-15-00545-s001.zip]

Archive with 1 entries (1 files):
- viruses-2171876-supplementary.pdf
